# Supplementary material for: Dynamics of Toxic and Essential Element Transfer in Soil–Plant–Animal Systems Under Industrial Contamination
Source: Biology (Basel). 2026 Jun 25;15(13):1011. doi: 10.3390/biology15131011 (PMC13359659; doi:10.3390/biology15131011)
Supplement: Supplementary file 1 [file biology-15-01011-s001.zip]

Archive with 1 entries (1 files):
- biology-4387133-supplementary.pdf
